# Supplementary material for: Benchmarking of bioinformatics tools for the hybrid de novo assembly of human and non-human whole-genome sequencing data
Source: Comput Struct Biotechnol J. 2025 Jul 13;27:3099–109. doi: 10.1016/j.csbj.2025.07.020 (PMC12284544; doi:10.1016/j.csbj.2025.07.020)
Supplement: Supplementary file 1 — Supplementary material [file mmc1.xlsx]

## Sheet: ST1
Supplementary Table 1. Quality Control results of genomic DNA after purification of the validation sample.
Sample	TapeStation size (Kb)	Qubit ng/uL	NanoDrop ng/uL	NanoDrop 260/280	NanoDrop 260/230
CAN0003	48	36	33.97	1.83	2.55

## Sheet: ST2
Supplementary Table 2. Complete HG002 assembly results. T2T-CHM13v2.0 genome was used as reference in QUAST evaluation. Best value of each metric is highlighted.
Input reads	Assembly type	Assembler	QUAST										Merqury		BUSCO*
			Total length (Gbp)	# contigs	N50 (Mbp)	L50	Largest contig (Mbp)	Genome fraction (%)	NA50 (Mbp)	# misassemblies	# mismatches / 100 kbp	# indels / 100 kbp	k-mer completeness (%)	Quality value	C	S	D	F	M
Filtered	LR only assemblies	Shasta	2.91104	2167	41.222	20	138.108	91.894	30.4683	4413	191.76	106.98	96.2418	32.6968	12258	12049	209	463	1059
		Flye	2.85885	845	38.2874	23	108.413	91.251	31.4233	925	141.24	107.35	96.1756	33.7261	12249	12024	225	552	979
		Raven	2.85736	313	32.5025	28	109.439	90.607	26.0891	907	151.74	115.62	95.6622	32.5694	12133	11926	207	566	1081
		wtdbg2	2.93132	8712	10.3379	78	44.8073	86.544	6.97005	1986	228.31	274.81	90.0689	25.8202	10849	10666	183	726	2205
Filtered and corrected	LR only assemblies	Shasta	2.87295	1153	8.75039	104	47.516	91.556	8.05198	426	115.9	41.65	96.8533	40.6862	12974	12747	227	214	592
		Flye	2.91377	819	41.5919	21	109.823	92.405	33.1737	3136	127.48	26.16	97.5037	47.8389	13196	12969	227	145	439
		Raven	2.85477	583	28.2127	33	83.9527	86.326	0.486936	137	97.4	32.18	96.6642	40.5351	13176	12937	239	149	455
		wtdbg2	3.27893	18052	3.73742	209	28.2337	87.528	3.07787	3854	255.29	62.51	93.5388	30.9509	13176	11915	671	205	989
Filtered	Hybrid assemblies	WENGAN	2.83174	1314	29.3075	32	109.738	90.559	23.7619	480	111.85	26.87	97.21	45.3229	13164	12957	207	148	468
		MaSuRCA	2.85417	792	16.6624	48	88.1175	90.981	13.1922	916	136.12	25.41	97.2681	43.9457	13186	12966	220	157	437
		HASLR	2.73409	6030	1.0335	752	7.52874	87.384	1.01929	113	112.74	70.57	95.3828	36.2554	12620	12455	165	368	792
C: Complete BUSCOs, S: Complete and single-copy BUSCOs, D: Complete and duplicated BUSCOs, F: Fragmented BUSCOs, M: Missing BUSCOs
*Total BUSCO groups searched: 13,780

## Sheet: ST3
Supplementary Table 3. CS calculations of HG002 assembly results. Best CS value is highlighted.
Input reads	Assembly type	Assembler	# contigs	N50 (Mbp)	Mismatches	Indels	QV	Completeness	SMcontig	SMN50	SMmismatches	SMindels	SMQV	SMcompleteness	raw_CS	CS
Filtered	LR only assemblies	Shasta	2167	41.222	191.76	106.98	32.6968	12258	0.1	0.99	0.6	0.33	0.31	0.6	0.87	0.65
		Flye	845	38.2874	141.24	107.35	33.7261	12249	0.03	0.92	0.28	0.33	0.36	0.6	1.24	0.71
		Raven	313	32.5025	151.74	115.62	32.5694	12133	0	0.78	0.34	0.36	0.31	0.55	0.92	0.65
		wtdbg2	8712	10.3379	228.31	274.81	25.8202	10849	0.47	0.23	0.83	1	0	0	-2.07	0.15
Filtered and corrected	LR only assemblies	Shasta	1153	8.75039	115.9	41.65	40.6862	12974	0.05	0.19	0.12	0.07	0.68	0.91	1.54	0.76
		Flye	819	41.5919	127.48	26.16	47.8389	13196	0.03	1	0.19	0	1	1	2.78	0.96
		Raven	583	28.2127	97.4	32.18	40.5351	13176	0.02	0.67	0	0.03	0.67	0.99	2.29	0.88
		wtdbg2	18052	3.73742	255.29	62.51	30.9509	12586	1	0.07	1	0.15	0.23	0.74	-1.11	0.32
Filtered	Hybrid assemblies	WENGAN	1314	29.3075	111.85	26.87	45.3229	13164	0.06	0.7	0.09	0.01	0.89	0.99	2.42	0.9
		MaSuRCA	792	16.6624	136.12	25.41	43.9457	13186	0.03	0.39	0.25	0	0.82	1	1.93	0.82
		HASLR	6030	1.0335	112.74	70.57	36.2554	12620	0.32	0	0.1	0.18	0.47	0.75	0.63	0.6
*SM: Scaled metric

## Sheet: ST4
Supplementary Table 4. Complete HG002 polishing results for the best assembly pipeline. T2T-CHM13v2.0 genome was used as reference in QUAST evaluation. Best value of each metric is highlighted.
Input reads	Assembler	Polishing pipeline	QUAST										Merqury		BUSCO*
			Total length (Gbp)	Total contigs	N50 (Mbp)	L50	Largest contig (Mbp)	Genome fraction (%)	NA50 (Mbp)	# misassemblies	# mismatches / 100 kbp	# indels / 100 kbp	k-mer completeness (%)	Quality value	C	S	D	F	M
Filtered and corrected	Flye	Racon_Pilon	2.91	800	41.59	21	109.83	92.3	31.63	3210	131.39	24.53	97.49	46.58	13198	12971	227	147	435
		Racon_Medaka	2.92	800	41.62	21	109.91	92.27	31.53	3264	133.99	28.02	97.47	42.68	13196	12969	227	146	438
		Medaka_Pilon	2.91	819	41.59	21	109.84	92.38	33.28	3343	125.82	24.21	97.53	45.77	13199	12973	226	145	436
		Racon_Medaka_Pilon	2.91	800	41.6	21	109.87	92.3	33.18	3239	127.93	24.57	97.51	44.21	13196	12969	227	145	439
C: Complete BUSCOs, S: Complete and single-copy BUSCOs, D: Complete and duplicated BUSCOs, F: Fragmented BUSCOs, M: Missing BUSCOs
*Total BUSCO groups searched: 13,780

## Sheet: ST5
Supplementary Table 5. Complete HG002 polishing results for the best assembly pipeline. T2T-CHM13v2.0 genome was used as reference in QUAST evaluation. Best value of each metric is highlighted.
Input reads	Assembly type	Assembler	BUSCO					OMArk (LUCA database)
			C	S	D	F	M	s	d	du	de	m
Filtered	LR only assemblies	Shasta	12258 (89%)	12049 (87%)	209 (2%)	463 (3%)	1059 (8%)	11030 (62%)	3892 (22%)	3875 (22%)	17 (0%)	2919 (16%)
		Flye	12249 (89%)	12024 (87%)	225 (2%)	552 (4%)	979 (7%)	11119 (62%)	3849 (22%)	3824 (21%)	25 (0%)	2873 (16%)
		Raven	12133 (88%)	11926 (87%)	207 (2%)	566 (4%)	1081 (8%)	10935 (61%)	4013 (23%)	3988 (22%)	25 (0%)	2893 (16%)
		wtdbg2	10849 (79%)	10666 (77%)	183 (1%)	726 (5%)	2205 (16%)	9546 (54%)	5013 (28%)	4999 (28%)	14 (0%)	3282 (18%)
Filtered and corrected	LR only assemblies	Shasta	12974 (94%)	12747 (93%)	227 (2%)	214 (2%)	592 (4%)	12026 (67%)	2909 (16%)	2884 (16%)	25 (0%)	2906 (16%)
		Flye	13196 (96%)	12969 (94%)	227 (2%)	145 (1%)	439 (3%)	12491 (70%)	2511 (14%)	2486 (14%)	25 (0%)	2839 (16%)
		Raven	13176 (96%)	12937 (94%)	239 (2%)	149 (1%)	455 (3%)	12352 (69%)	2623 (15%)	2597 (15%)	26 (0%)	2866 (16%)
		wtdbg2	13176 (96%)	11915 (87%)	671 (5%)	205 (2%)	989 (7%)	10812 (61%)	3725 (21%)	3697 (21%)	28 (0%)	3304 (19%)
Filtered	Hybrid assemblies	WENGAN	13164 (96%)	12957 (94%)	207 (2%)	148 (1%)	468 (3%)	12397 (70%)	2608 (15%)	2581 (15%)	27 (0%)	2836 (16%)
		MaSuRCA	13186 (96%)	12966 (94%)	220 (2%)	157 (1%)	437 (3%)	12457 (70%)	2571 (14%)	2545 (14%)	26 (0%)	2813 (16%)
		HASLR	12620 (92%)	12455 (90%)	165 (1%)	368 (3%)	792 (6%)	11364 (64%)	3619 (20%)	3598 (20%)	21 (0%)	2858 (16%)
C: Complete BUSCOs, S: Complete and single-copy BUSCOs, D: Complete and duplicated BUSCOs, F: Fragmented BUSCOs, M: Missing BUSCOs
s: Single HOGs, d: Duplicated HOGs, du: Unexpected duplicated HOGs, de: Expected duplicated HOGs, m: Missing HOGs, T: Total number of conserved HOGs
*Total BUSCO groups searched: 13,780
*Total HOGs searched by OMArk: 17,841

## Sheet: ST6
Supplementary Table 6. CS calculations of HG002 polishing results. Best CS value is highlighted.
Input reads	Assembler	Polishing pipeline	N50 (Mbp)	# contigs	Mismatches	Indels	QV	Completeness	SMN50	SMcontig	SMmismatches	SMindels	SMQV	SMcompleteness	rawCS	CS
Filtered and corrected	Flye	Racon_Pilon	41.59	800	131.39	24.53	46.58	13198	0	0	0.681763	0.0839895	1	0.666667	0.900915	0.650152
		Racon_Medaka	41.62	800	133.99	28.02	42.68	13196	1	0	1	1	0	0	-1	0.333333
		Medaka_Pilon	41.59	819	125.82	24.21	45.77	13199	0	1	0	0	0.792308	1	0.792308	0.632051
		Racon_Medaka_Pilon	41.6	800	127.93	24.57	44.21	13196	0.333333	0	0.258262	0.0944882	0.392308	0	0.372891	0.562148
SM: Scaled metric

## Sheet: ST7
Supplementary Table 7. Complete HG002 results of each curation step. T2T-CHM13v2.0 genome was used as reference in QUAST evaluation.
Input reads	Assembler	Polishing pipeline	Curation step	Tools	QUAST											Merqury		BUSCO*
					Total length (Gbp)	Total contigs	N50 (Mbp)	L50	Largest contig (Mbp)	Genome fraction (%)	NA50 (Mbp)	# misassemblies	# N's per 100 kbp	# mismatches / 100 kbp	# indels / 100 kbp	k-mer completeness (%)	Quality value	C	S	D	F	M
Filtered and corrected	Flye	Racon_Pilon	Purge haplotigs and overlaps	purge_dups	2.8705	409	41.5924	21	109.834	91.542	31.6348	1286	0	115.85	23.9	97.3169	47.9355	13225	13001	224	124	431
			Misassemblies correction	RagTag	2.87049	518	41.3857	22	109.834	91.553	31.6348	1342	0	116.27	23.92	97.3169	47.9356	13225	13000	225	125	431
			Scaffolding	RagTag	2.87268	230	145.007	8	237.344	91.541	50.0408	1546	76.28	118.06	23.87	97.3169	47.9356	13221	13006	215	125	434
			Close gaps	TGS-GapCloser	2.87297	230	144.968	8	237.338	91.578	44.6574	1571	38.03	118.94	23.94	97.3208	47.6513	13221	13005	216	125	434
C: Complete BUSCOs, S: Complete and single-copy BUSCOs, D: Complete and duplicated BUSCOs, F: Fragmented BUSCOs, M: Missing BUSCOs
*Total BUSCO groups searched: 13,780

## Sheet: ST8
Supplementary Table 8. Comparison of chromosome lengths and gaps between the T2T-CHM13v2.0 reference and HG002 and CAN0003 curated assemblies.
Chromosome	T2T-CHM13v2.0	HG002			CAN0003
	Length (bp)	Length (bp)	Gap length (bp)	# of gaps	Length (bp)	Gap length (bp)	# of gaps
1	248387328	223695053	157510	19	219557404	359976	32
2	242696752	237337981	146350	14	232949127	382875	32
3	201105948	195886542	47472	6	195428087	39731	6
4	193574945	187717499	40047	5	186937478	166621	13
5	182045439	177128092	27784	6	175229402	86823	21
6	172126628	169003213	500	5	166952613	88983	6
7	160567428	155774717	99511	12	152151974	489452	31
8	146259331	141744978	400	4	141244837	78807	6
9	150617247	111517537	68337	7	111218482	343197	35
10	134758134	131533104	600	6	129873681	327859	18
11	135127769	131497776	100	1	130123708	93024	5
12	133324548	130984586	100	1	130941057	87014	5
13	113566686	98374707	1100	11	95758623	120241	9
14	101161492	87905942	559	4	88708172	79159	9
15	99753195	81334459	1200	12	78793148	340367	27
16	96330374	77844360	66759	15	75215631	205789	20
17	84276897	79284333	186075	11	77713116	650353	27
18	80542538	75051009	200	2	74252416	47455	8
19	61707364	56615862	32246	3	56309012	135063	10
20	66210255	63485542	600	6	62013617	102861	8
21	45090682	33793004	200	2	33235988	500	5
22	51324926	37964771	13909	14	36124491	175333	14
X	154259566	144968395	200271	9	143459348	619970	31
Y	62460029	14560519	800	8	11171801	159689	17
MT	16569	16571	0	0	16572	0	0
Total	3117292070	2845020552	1092630	183	2805379785	5181142	395

## Sheet: ST9
Supplementary Table 9. Complete CAN0003 results of each pipeline step. T2T-CHM13v2.0 genome was used as reference in QUAST evaluation.
Input reads	Pipeline step	Tools	QUAST											Merqury		BUSCO*
			Total length (Gbp)	Total contigs	N50 (Mbp)	L50	Largest contig (Mbp)	Genome fraction (%)	NA50 (Mbp)	# misassemblies	# N's per 100 kbp	# mismatches / 100 kbp	# indels / 100 kbp	k-mer completeness (%)	Quality value	C	S	D	F	M
Filtered and corrected	Assembly	Flye	2.88579	1792	26.3748	30	109.622	91.719	23.5164	2614	0	124.82	35.42	97.3954	43.0584	13172	12950	222	161	447
	Polishing pipeline	Racon_Pilon	2.88502	1738	26.3828	30	109.638	91.532	22.2951	2797	0	163.02	31.3	97.4178	42.4609	13182	12960	222	156	442
	Purge haplotigs and overlaps	purge_dups	2.83291	860	26.764	29	109.638	90.397	22.8584	1074	0	147.71	30.59	97.06	42.9438	13175	12964	211	159	446
	Misassemblies correction	RagTag	2.8329	913	26.764	29	109.638	90.396	22.8584	1073	0	147.79	30.59	97.06	42.9439	13175	12964	211	159	446
	Scaffolding	RagTag	2.8389	419	143.533	8	232.949	90.379	33.1786	1358	211.09	151.4	30.53	97.06	42.9439	13179	12983	196	156	445
	Close gaps	TGS-GapCloser	2.83836	419	143.459	8	232.949	90.386	32.7691	1362	182.54	151.72	30.55	97.0611	42.9201	13179	12982	197	156	445
C: Complete BUSCOs, S: Complete and single-copy BUSCOs, D: Complete and duplicated BUSCOs, F: Fragmented BUSCOs, M: Missing BUSCOs
*Total BUSCO groups searched: 13,780
